# Supplementary material for: Silica Shell Thickness-Dependent Fluorescence Properties of SiO2@Ag@SiO2@QDs Nanocomposites
Source: Int J Mol Sci. 2022 Sep 2;23(17):10041. doi: 10.3390/ijms231710041 (PMC9456444; doi:10.3390/ijms231710041)
Supplement: Supplementary file 1 [file ijms-23-10041-s001.zip]

Archive with 1 entries (1 files):
- ijms-1887964-supplementary.pdf
